# Supplementary material for: Agent-based simulation for multi-resource-constrained scheduling of scattered atypical repetitive projects
Source: Sci Rep. 2026 Apr 3;16:11759. doi: 10.1038/s41598-026-42832-1 (PMC13066151; doi:10.1038/s41598-026-42832-1)
Supplement: Supplementary file 1 — Supplementary Material 1 [file 41598_2026_42832_MOESM1_ESM.csv]

ContractorID	GreenfieldCapacity	RooftopCapacity	SharingCapacity	DepotLongitude	DepotLatitude	TotalCapacity	SpeedKmph
Contractor 1	7	0	0	29.938427	30.88104369	7	60
Contractor 2	1	4	3	30.01394196	31.20862133	8	60
Contractor 3	3	3	0	29.9811087	31.31800463	6	60
Contractor 4	1	2	4	30.02328554	31.27854637	7	60
Contractor 5	2	2	3	30.01899691	31.45068691	7	60
Contractor 6	3	4	2	29.8976028	31.28748224	9	60
Contractor 7	9	0	0	30.08604723	31.34589274	9	60
Contractor 8	5	1	5	29.95978324	31.25841465	11	60
Contractor 9	0	4	3	30.00335312	31.4266193	7	60
Contractor 10	10	8	3	30.08245505	31.33879065	21	60
Contractor 11	0	0	5	30.0779446	31.3118663	5	60
