# Supplementary material for: Agent-based simulation for multi-resource-constrained scheduling of scattered atypical repetitive projects
Source: Sci Rep. 2026 Apr 3;16:11759. doi: 10.1038/s41598-026-42832-1 (PMC13066151; doi:10.1038/s41598-026-42832-1)
Supplement: Supplementary file 2 — Supplementary Material 2 [file 41598_2026_42832_MOESM2_ESM.csv]

Run ID	Duration (days)	Idle Time (hrs)	Travel Time (hrs)	Construction Time (hrs)	Active Time	Travel Share (%)
1	55	14544	71.76270833	54456	54527.76271	0.132
2	51	14640	67.98396222	54000	54067.98396	0.126
3	53	14928	68.49064861	54360	54428.49065	0.126
4	53	14832	66.49883889	54264	54330.49884	0.122
5	53	14112	69.680485	53952	54021.68049	0.129
6	56	14736	68.05741528	54744	54812.05742	0.124
7	55	15072	70.69569889	55392	55462.6957	0.127
8	53	15168	90.30767861	55224	55314.30768	0.163
9	49	14976	71.87769389	54624	54695.87769	0.131
10	54	14880	74.5888425	54336	54410.58884	0.137
11	53	14736	95.54319472	53832	53927.54319	0.177
12	54	15264	95.57241222	54696	54791.57241	0.174
13	56	14784	74.55113556	54336	54410.55114	0.137
14	56	15360	79.055135	55128	55207.05514	0.143
15	56	14688	68.35329667	54600	54668.3533	0.125
16	51	14784	69.47521361	54024	54093.47521	0.128
17	54	14496	68.45920361	55056	55124.4592	0.124
18	54	14928	82.0834475	54336	54418.08345	0.151
19	55	14736	74.10955917	54576	54650.10956	0.136
20	54	14352	68.3301	55008	55076.3301	0.124
Mean	53.75	14800.8	74.77383351	54547.2	54621.97383	0.137
Std. Dev.	1.860248993	298.4524294	9.140488396	444.0836337	444.3632819	0.016746993
95% CI Lower Bound	52.93470993	14669.99746	70.76783785	54352.57177	54427.22304	0.129557158
95% CI Upper Bound	54.56529007	14931.60254	78.77982918	54741.82823	54816.72463	0.144236545
Excel-CPM-based (actual duraction in days)
100
Average reduction (fraction):
0.4625
Average reduction (percentage)
46.25
