# Supplementary material for: Agent-based simulation for multi-resource-constrained scheduling of scattered atypical repetitive projects
Source: Sci Rep. 2026 Apr 3;16:11759. doi: 10.1038/s41598-026-42832-1 (PMC13066151; doi:10.1038/s41598-026-42832-1)
Supplement: Supplementary file 3 — Supplementary Material 3 [file 41598_2026_42832_MOESM3_ESM.csv]

SiteID	Latitude	Longitude	SiteType	Fence Type	DurationDays
Site 1	27.06892	33.83081	Sharing	NA	3
Site 2	30.73359	30.79815	Sharing	NA	3
Site 3	30.0441146	31.4274561	Sharing	NA	3
Site 4	30.054106	31.370428	Sharing	NA	3
Site 5	30.59293	31.49303	Sharing	NA	3
Site 6	30.046881	31.397549	Sharing	NA	3
Site 7	30.712337	33.849761	Sharing	NA	3
Site 8	26.10891	34.27136	Rooftop	NA	14
Site 9	30.546021	31.844157	Sharing	NA	3
Site 10	30.61938	31.75263	Sharing	NA	3
Site 11	30.93444	31.01203	Sharing	NA	3
Site 12	30.9101	30.4048	Sharing	NA	3
Site 13	30.01739	31.382941	GreenField	Steel	30
Site 14	30.975819	30.537601	Sharing	NA	3
Site 15	30.085945	31.326075	Rooftop	NA	14
Site 16	27.219155	33.774686	Rooftop	NA	14
Site 17	30.16331	31.18451	Sharing	NA	3
Site 18	30.16607	31.39816	Rooftop	NA	14
Site 19	30.6052	31.50825	Sharing	NA	3
Site 20	30.55001	31.12917	Sharing	NA	3
Site 21	30.98776	31.17548	GreenField	Steel	30
Site 22	30.518611	30.939639	GreenField	Steel	30
Site 23	30.00118	31.43016	GreenField	Steel	30
Site 24	30.01271	31.44404	GreenField	Steel	30
Site 25	30.675207	31.28047	GreenField	Steel	30
Site 26	25.335789	34.733564	GreenField	Steel	30
Site 27	29.74595	32.39635	GreenField	Steel	30
Site 28	30.91589	30.89857	Sharing	None	3
Site 29	30.6901	30.8172	Sharing	None	3
Site 30	31.05125	31.13184	Sharing	None	3
Site 31	28.344347	33.081644	Rooftop	None	14
Site 32	30.112988	31.376672	Sharing	None	3
Site 33	30.19047	31.40512	Rooftop	None	14
Site 34	30.170529	31.222731	Sharing	None	3
Site 35	30.90178	31.00664	Sharing	None	3
Site 36	31.045774	30.343416	Sharing	None	3
Site 37	30.77043	31.11107	Sharing	None	3
Site 38	29.788007	31.341539	Sharing	None	3
Site 39	29.97528	31.268649	Sharing	None	3
Site 40	30.36149	30.8716723	Sharing	None	3
Site 41	30.102972	31.288479	Sharing	None	3
Site 42	30.00121	31.47833	Sharing	None	3
Site 43	30.040019	31.3951	Sharing	None	3
Site 44	30.96169	30.68267	Sharing	None	3
Site 45	30.102182	31.314169	Sharing	None	3
Site 46	29.97215484	31.26513008	Sharing	None	3
Site 47	30.081581	31.250233	Sharing	None	3
Site 48	30.877968	30.744375	Sharing	None	3
Site 49	30.04199	32.55967	Sharing	None	3
Site 50	27.23529	33.83661	Sharing	None	3
Site 51	30.904986	30.177249	Sharing	None	3
Site 52	30.03309226	31.27417371	Sharing	None	3
Site 53	30.36119602	30.39267736	Sharing	None	3
Site 54	30.56021	32.282097	Sharing	None	3
Site 55	30.55638	31.010531	Sharing	None	3
Site 56	26.154651	34.244653	Sharing	None	3
Site 57	30.10415	31.25334	Sharing	None	3
Site 58	30.07227383	31.3759717	Sharing	None	3
Site 59	26.79402301	33.93018609	Sharing	None	3
Site 60	30.199234	31.34434	Sharing	None	3
Site 61	30.47142	30.93128	Sharing	None	3
Site 62	29.98666	31.47599	GreenField	Brickwall	40
Site 63	29.9771	31.3802	GreenField	Brickwall	40
Site 64	30.128949	31.33256737	Sharing	None	3
Site 65	30.3859	31.19222	GreenField	Brickwall	40
Site 66	31.231025	31.619544	GreenField	Brickwall	40
Site 67	29.9588486	31.2786937	GreenField	Steel	30
Site 68	30.545051	31.131072	Rooftop	None	14
Site 69	30.89014	31.95433	Rooftop	None	14
Site 70	31.550241	31.103398	Rooftop	None	14
Site 71	29.9391	32.4719	GreenField	Steel	30
Site 72	30.76316	31.65317	Rooftop	None	14
Site 73	30.91333	30.0361	Sharing	None	3
Site 74	30.365071	31.140683	Sharing	None	3
Site 75	30.379183	31.536566	Sharing	None	3
Site 76	30.5752	30.6244	Sharing	None	3
Site 77	30.73531	30.98341	Sharing	None	3
Site 78	30.47199	31.02816	Sharing	None	3
Site 79	30.94155	30.96292	Sharing	None	3
Site 80	30.56098	30.74772	Sharing	None	3
Site 81	30.319393	31.310398	Sharing	None	3
Site 82	30.04845	31.44415	GreenField	Brickwall	40
Site 83	30.61477	31.10573	Rooftop	None	14
Site 84	30.07239107	31.23599327	Sharing	None	3
Site 85	29.99336	31.44251	GreenField	Steel	30
Site 86	30.604586	31.270509	Rooftop	None	14
Site 87	29.98022	31.44013	GreenField	Steel	30
Site 88	29.821259	31.372198	GreenField	Steel	30
Site 89	29.81304	31.379802	GreenField	Steel	30
Site 90	29.82956265	31.37357937	GreenField	Steel	30
Site 91	30.162743	31.233783	Sharing	None	3
Site 92	30.807018	30.988901	Rooftop	None	14
Site 93	31.29038336	30.51311486	Rooftop	None	14
Site 94	29.96254	31.48683	GreenField	Steel	30
Site 95	30.14588	31.65138	GreenField	Steel	30
Site 96	30.709851	32.10895	GreenField	Steel	30
Site 97	30.60521	30.92983	GreenField	Brickwall	40
Site 98	29.97559	31.50361	GreenField	Steel	30
Site 99	30.05985	31.46355	GreenField	Steel	30
Site 100	30.06982	31.4635	GreenField	Steel	30
Site 101	30.16816	31.59427	GreenField	Steel	30
Site 102	30.039645	31.505041	Sharing	None	3
Site 103	30.00681	31.49573	GreenField	Brickwall	40
Site 104	30.79755	31.11465	Sharing	None	3
Site 105	30.864904	31.918555	Rooftop	None	14
Site 106	27.22198743	33.83321632	Rooftop	None	14
Site 107	30.10348	31.37952	Sharing	None	3
Site 108	30.82015	30.89928	Sharing	None	3
Site 109	31.26048	31.67918	Sharing	None	3
Site 110	31.257697	31.415352	Sharing	None	3
Site 111	30.41764	31.7721	Sharing	None	3
Site 112	30.41693	30.85364	Sharing	None	3
Site 113	30.13928	31.63748	GreenField	Steel	30
Site 114	30.630028	31.946507	GreenField	Steel	30
Site 115	30.84046	30.7951	Sharing	None	3
Site 116	31.13071	31.45826	Sharing	None	3
Site 117	29.93164045	31.28693724	Sharing	None	3
Site 118	30.93813	30.71843	Sharing	None	3
Site 119	31.410885	31.739903	Sharing	None	3
Site 120	30.13266111	31.31867421	Sharing	None	3
Site 121	30.012629	31.283369	Sharing	None	3
Site 122	27.30248575	33.73737081	Rooftop	None	14
Site 123	30.46236	31.55094	Sharing	None	3
Site 124	30.359575	31.373826	Sharing	None	3
Site 125	30.137999	31.283593	Sharing	None	3
Site 126	30.93241	31.26361	Sharing	None	3
Site 127	31.021579	31.22804	Sharing	None	3
Site 128	30.003048	31.500895	Sharing	None	3
Site 129	30.34686	30.89371	GreenField	Brickwall	40
Site 130	31.03871	30.44833	Rooftop	None	14
Site 131	31.2771	30.7893	GreenField	Brickwall	40
Site 132	29.86435	31.29946	GreenField	Steel	30
Site 133	29.85911	31.41529	GreenField	Brickwall	40
Site 134	30.07229	31.44179	GreenField	Brickwall	40
Site 135	29.49665	34.89172	Sharing	None	3
Site 136	30.14239	31.61634	GreenField	Brickwall	40
Site 137	30.16677	31.64002	GreenField	Brickwall	40
Site 138	30.04385	31.41006695	GreenField	Brickwall	40
